# Supplementary material for: Field and laboratory microplastics uptake by a freshwater shrimp
Source: Ecol Evol. 2024 Apr 1;14(4):e11198. doi: 10.1002/ece3.11198 (PMC10985367; doi:10.1002/ece3.11198)
Supplement: Supplementary file 1 — Data S1 [file ECE3-14-e11198-s001.zip › 3_data.xlsx]

## Sheet: lab
rep	suppl	ingested
2	784	6
13	784	4
20	784	0
27	784	0
35	784	11
4	1568	2
6	1568	4
9	1568	24
17	1568	0
29	1568	9
1	3136	17
19	3136	2
28	3136	5
31	3136	21
34	3136	6
3	6272	12
10	6272	10
12	6272	9
22	6272	48
30	6272	9
5	12544	10
15	12544	13
18	12544	11
21	12544	14
24	12544	8
7	25088	70
16	25088	1
23	25088	20
26	25088	8
32	25088	3

## Sheet: field
site	type	count
1	fragments	0
1	fiber	59
1	foam	5
1	film	0
1	bead	0
1	fragments	0
1	fiber	12
1	foam	0
1	film	0
1	bead	0
2	fragments	2
2	fiber	14
2	foam	0
2	film	0
2	bead	0
2	fragments	3
2	fiber	19
2	foam	0
2	film	3
2	bead	7
3	fragments	0
3	fiber	34
3	foam	0
3	film	0
3	bead	0
4	fragments	6
4	fiber	35
4	foam	0
4	film	1
4	bead	0
4	fragments	0
4	fiber	13
4	foam	3
4	film	0
4	bead	0
